# Supplementary material for: The EMT factor ZEB1 paradoxically inhibits EMT in BRAF-mutant carcinomas
Source: JCI Insight. 2023 Oct 23;8(20):e164629. doi: 10.1172/jci.insight.164629 (PMC10619495; doi:10.1172/jci.insight.164629)
Supplement: Supporting data values [file jciinsight-8-164629-s198.xlsx]

## Sheet: Fig 1A
Months	KVZ+/+	KVZ+/-	Months	BVZ+/+	BVZ+/-
2	1		12	0
3	1		8	1
4	1		11	1
4.5	1		12	0
4.5	1		12	0
6	1		7	1
6	1		12	0
6	1		11	1
8	1		12	0
3	1		12	0
3	1		12	0
3.5	1		12	0
4	1		9.5	1
4.5	1		12	0
6	1		4		1
6	1		7.5		1
6	1		10		1
7	1		7		1
7.5	1		6.5		1
8	1		4		1
9	1		8.5		1
9	1		8.5	1
5		1	11	1
12		0	4.5		1
12		0	10.5		1
2.5		1	11		1
4		1	10		1
4.5		1	8.5	1
4.5		1	4	1
8		1	4	1
12		0	5	1
12		0	3.5	1
12		0
10.5		1
12		0
12		0
12		0
6	1
10.5		1
12		0
12		0
12		0
5.5	1
4	1
8.5	1
5.5	1

## Sheet: Fig 1B
1.5m	KVZ+/+		KVZ+/-		Z+/-		BVZ+/+		BVZ+/-
Colon	Male	Female	Male	Female	Male	Female	Male	Female	Male	Female
Mice	5	3	2	3	4	2	3	3	3	3
1-3mm	0	0	0	0	0	0	0	0	0	0
>3mm	0	0	0	0	0	0	0	0	0	0
tumors/sex	0	0	0	0	0	0	0	0	0	0
tumors/mice	0		0		0		0		0
4.5m	KVZ+/+		KVZ+/-		Z+/-		BVZ+/+		BVZ+/-
Colon	Male	Female	Male	Female	Male	Female	Male	Female	Male	Female
Mice	4	5	2	7	3	3	3	7	4	8
1-3mm	1.25	0	0	0.142857	0	0	0	0.14	0.25	0.13
>3mm	0.5	0	0	0	0	0	0.67	0	0.25	0.75
tumors/sex	1.75	0	0	0.142857	0	0	0.67	0.14	0.5	0.88
tumors/mice	1.75		0.142857		0		0.81		1.38
>8m	KVZ+/+		KVZ+/-		Z+/-		BVZ+/+		BVZ+/-
Colon	Male	Female	Male	Female	Male	Female	Male	Female	Male	Female
Mice	3	4	4	3	6	5	4	6	4	5
1-3mm	0	0.25	0.25	0	0	0	0.5	0	0.75	1
>3mm	2	0	0.25	0	0.17	0	0	0	0.75	0.8
tumors/sex	2	0.25	0.5	0	0.17	0	0.5	0	1.5	1.8
tumors/mice	2.25		0.5		0.17		0.5		3.3

## Sheet: Fig 1C
Nº of tumors/mouse
	KRASG12D CRC		BRAFV600E CRC
Size	KVZ+/+	KVZ+/-	BVZ+/+	BVZ+/-
1-3mm	0.25	0.25	1.5	1.75
>3mm	2	0.25	0.17	1.55
Tumor size
KRASG12D CRC					BRAFV600E CRC
Size	KVZ+/+	%	KVZ+/-	%	BVZ+/+	%	BVZ+/-	%
1-3mm	0.25	11.1111	0.25	50	1.5	89.8204	1.75	53.0303
>3mm	2	88.8889	0.25	50	0.17	10.1796	1.55	46.9697

## Sheet: Fig 1D
Weight (g)
KVZ+/+	KVZ+/-	ZEB1+/-	BVZ+/+	BVZ+/-	ZEB1+/-
27.4	30.12	30.64	25.34	21.83	40.72
28.06	27.32	32.1	31.47	19.48	41.56
26.61	29.63	35.18	28.81	27.7	40.7
25.32	28.76	31.55	29.53	22.8	42.04
27.99	27.6	33.06	23.4	26.76	33.72
28.52	28.12		22.31	24.09	34.81
27.62	28.89		28.16	21.65	32.77
24.82			28.19		31.05
			27.97
			29.22

## Sheet: Fig 1E
Liver weight (g)
KVZ+/+	KVZ+/-	Z+/-
2.03	1.76	1.88
1.99	1.65	1.86
1.982	1.6	1.76
1.935	1.54	1.74
1.925	1.78	1.13
1.95	1.92	1.89
1.57	1.56	1.53
		1.48
		1.46
		1.69
Lung weight (g)
KVZ+/+	KVZ+/-	Z+/-
0.21	0.22	0.24
0.21	0.25	0.22
0.21	0.23	0.2
0.21	0.25	0.23
0.21	0.21	0.24
0.19	0.19
0.18	0.18

## Sheet: Fig 1F
Liver weight (g)
Z+/-	BVZ+/+ low	BVZ+/+ high	BVZ+/- low	BVZ+/- high
1.13	1.13	1.91	1.31	2.35
1.53	1.37	1.63	1.34	3.16
1.48	1.13	2	1.23
1.46	1.32	1.73	1.49
1.69		1.61	1.66
		1.58

## Sheet: Fig 1G
Lung weight
Z+/-	BVZ+/+ low	BVZ+/+ high	BVZ+/- low	BVZ+/- low
0.24	0.23	0.34	0.17	0.36
0.22	0.24	0.37	0.21	0.31
0.2	0.2	0.27	0.21	0.37
0.23	0.22		0.2	0.28
0.24	0.18			0.26
	0.22
	0.23

## Sheet: Fig 2B
Colon KRasG12D
KI67		beta-catenin		cleaved caspase 3		ZEB1		Alcian Blue
KVZ+/+	KVZ+/-	KVZ+/+	KVZ+/-	KVZ+/+	KVZ+/-	KVZ+/+	KVZ+/-	KVZ+/+	KVZ+/-
9.38	8.017	18.495	22.81	4.193	1.268	17.948	5.47	8.573	4.738
12.383	9.904	20.954	15.852	4.302	1.747	14.812	4.39	13.232	9.621
10.389	7.465	18.972	14.745	4	1.523	17.031	2.895	18.185	6.331
14.69	7.781	19.93	8.362			11.384	0.15	18.927	5.07
11.267	12.13	23.736	24.316			10.238		13.288	4.268
14.358	5.197	20.414	14.324					17.472	6.722
	7.196	20.604	13.043					11.341	11.974
		22.278						11.348	7.612
Small intestine KRasG12D
KI67		beta-catenin		Lysozyme		ZEB1		Alcian Blue
KVZ+/+	KVZ+/-	KVZ+/+	KVZ+/-	KVZ+/+	KVZ+/-	KVZ+/+	KVZ+/-	KVZ+/+	KVZ+/-
10.52	19.199	48.724	43.06	5.616	3.44	6.713	2.833	4.548	4.46
15.805	18.852	35.761	19.074	4.231	3.663	3.195	3.159	4.128	3.598
11.826	10.195	44.528	22.988	4.402	4.422	3.912	1.79	4.058	3.664
19.261	8.156	42.871	20.1	4.992	3.083	1.231	0.283	4.313	4.727
18.468	8.794	31.599	34.579	4.075	1.644	5.769	1.189	3.638	3.401
20.027	12.349	36.102	26.676		2.775	5.536	0.459	3.599	4.661
19.259	6.339	33.63	27.171		2.367	4.275	1.704	3.885	4.837
10.994	6.165	36.832			4.195		2.652	3.71	4.758
	6.009	35.582			4.364		0.983	3.906	4.535
	4.101	41.857					1.865		3.725
	4.453	37.08							3.657
									3.047
									3.519
									5.956
Colon BrafV600E
KI67		beta-catenin		cleaved caspase 3		ZEB1		Alcian Blue
BVZ+/+	BVZ+/-	BVZ+/+	BVZ+/-	BVZ+/+	BVZ+/-	BVZ+/+	BVZ+/-	BVZ+/+	BVZ+/-
2.068	4.849	18.141	40.54	0.743	0.211	9.237	0.666	8.806	3.957
3.089	3.467	13.927	36.561	0.866	0.8035	8.416	2.031	8.051	2.927
3.498	2.814	8.125	22.74	0.95	0.327	10.105	0.72	7.086	4.464
3.802	3.217	4.055	19.197	0.189	0.3165	13.772	1.151	6.053	3.289
2.734	5.98	16.564	28.607	0.699	0.6551	10.026	2.884	9.72	4.683
2.992	2.798	27.457	47.045	0.105			0.513	7.693	3.252
3.357	5.314	19.65	31.086	0.172				16.347	6.036
2.042	4.925	20.778	36.17	0.146				15.029	3.773
2.767	4.44	21.941	26.171					18.998	7.304
								14.891
								11.066
								7.033
								7.454
								8.727
Small intestine BrafV600E
KI67		beta-catenin		Lysozyme		ZEB1		Alcian Blue
BVZ+/+	BVZ+/-	BVZ+/+	BVZ+/-	BVZ+/+	BVZ+/-	BVZ+/+	BVZ+/-	BVZ+/+	BVZ+/-
4.653	11.163	34.824	39.265	3.806	10.242	12.616	0.247	6.031	4.792
5.326	10.741	33.735	40.14	8.591	7.955	8.54	0.447	3.939	4.918
2.823	12.579	29.271	47.257	6.332	12.741	4.677	0.95	6.847	3.341
3.828	7.94	15.72	39.519	6.662	7.054	9.816	0.617	5.721	5.155
5.461	10.027	28.804	23.358	6.797	14.606	10.316	0.742	4.989	3.767
5.661	10.406	23.506	29.53	3.695	11.024	3.979	0.507	5.152	3.832
5.023	8.383	28.935	29.283		6.84	26.249	0.403	3.737	3.679
	13.061	22.152	30.782		11.103	14.548	1.716	5.247	3.405
	12.946				5.535		4.335	4.869	3.904
	9.335				10.516		1.508	3.593	3.784
	13.567				4.578		2.894	3.97	3.127
							9.936	3.632	3.244
								3.475	4.184
								3.631	3.884
								4.388

## Sheet: Fig 3A
Colon BrafV600E				Small intestine BrafV600E
pAKT		pERK		pAKT		pERK
BVZ+/+	BVZ+/-	BVZ+/+	BVZ+/-	BVZ+/+	BVZ+/-	BVZ+/+	BVZ+/-
15.867	2.89	1.57	3.892	17.961	8.853	4.741	7.861
27.755	3.921	2.5	10.825	25.503	9.948	2.685	6.752
15.925	8.319	0.923	9.428	31.011	5.323	3.383	8.848
25.378	2.568	0.509	8.097	14.214	1.908	3.1	6.441
19.95	8.821	3.823	7.642	23.481	2.078	3.567	8.106
35.111	3.999	0.923	11.438	12.423	2.549	4.446	12.838

## Sheet: Fig 3B
Colon KRasG12D				Small intestine KRasG12D
E-cadherin		Vimentin		E-cadherin		Vimentin
KVZ+/+	KVZ+/-	KVZ+/+	KVZ+/-	KVZ+/+	KVZ+/-	KVZ+/+	KVZ+/-
4.482	8.503	3.064	12.67	0.24	25.686	10.014	8.501
4.858	22.556	19.735	17.439	0.54	26.093	2.532	6.918
2.159	31.639	3.807	12.818	1.114	20.355	25.706	11.665
3.094	28.619	16.495		1.16	21.716	12.537	15.294
0.53	23.896			1.057	3.865	6.001	11.89
0.214	20.673			2.724	18.854	18.849
0.609	20.581				8.602
0.404					19.017
28.088					34.671
					8.821
Colon BrafV600E				Small intestine BrafV600E
E-cadherin		Vimentin		E-cadherin		Vimentin
BVZ+/+	BVZ+/-	BVZ+/+	BVZ+/-	BVZ+/+	BVZ+/-	BVZ+/+	BVZ+/-
31.66	19.136	0.733	25.472	19.736	17.059	7.328	4.803
28.406	17.915	0.462	42.119	42.2	1.801	1.027	19.48
31.227	23.113	0.377	26.79	48.941	7.722	7.038	8.866
36.881	35.982	0.851	36.219	18.58	11.57		1.744
37.763	33.84	7.462	35.705	15.87	23.607		1.566
20.471	8.525	0.179		23.817	11.102
18.477	13.86	0.215		27.048	14.659
19.564	15.906	0.136		25.414	18.535
57.249	15.218	0.421		38.76
23.185	4.029	0.342		25.381
11.565	8.926			11.355
17.246

[truncated: 15 more sheets: Fig 3C, Fig 4A, Fig 4B, Fig 4F, Fig 5A, Fig 5B, Fig 5C, Fig 5D, Fig 5E, Fig 5F, Fig 5G, Fig 5H, Fig 5I, Fig 6E, Fig 6G]
